# Supplementary material for: Structure, Composition and Metagenomic Profile of Soil Microbiomes Associated to Agricultural Land Use and Tillage Systems in Argentine Pampas
Source: PLoS One. 2014 Jun 12;9(6):e99949. doi: 10.1371/journal.pone.0099949 (PMC4055693; doi:10.1371/journal.pone.0099949)
Supplement: Table S1 — Soil chemical and physical properties. (XLSX) [file pone.0099949.s005.xlsx]

## Sheet: Sheet1
Table S1. Soil chemical and physical characteristics and sampling locations
Site	Location	Agronomic land use- tillage system	Latitude	Longitude	pH	Organic matter (%)	Organic N (%)	Nitrates (ppm)	Pi (ppm)	Electrical conductivity (dS m-1)	Silt (%)	Clay (%)	Sand (%)	Texture
La Estrella 1	Rolling Pampa	no-tillage	-34º 41´4"	-60º 6´2"	6.06	2.60	0.19	40.30	8.26	0.27	49.00	22.28	28.72	loamy
La Estrella 2	Rolling Pampa	no	-34º 39´27"	-60º 6´4"	5.40	6.20	0.35	62.80	92.26	0.29	51.00	19.28	29.72	loamy
La Negrita 1	Rolling Pampa	no-tillage	-34º 34´46"	-59º 55´8"	5.60	2.70	0.18	43.00	11.58	0.17	51.00	23.28	25.72	silt loamy
La Negrita 2	Rolling Pampa	no	-34º 34´40"	-59º 55´7"	6.21	5.80	0.31	62.20	81.72	0.17	49.00	24.28	26.72	silt loamy
Criadero Klein 1	Rolling Pampa	no-tillage	-35º 7´17"	-60º 15´42"	5.38	2.90	0.21	39.30	12.25	0.16	42.00	20.28	37.72	loamy
Criadero Klein 2	Rolling Pampa	no	-35º 6´1"	-60º 14´53"	5.90	3.60	0.23	52.30	31.82	0.23	46.00	14.28	39.72	loamy
Balcarce 1	Balcarce	no-tillage	-37°45'09''	-58°17'48''	5.19	5.28	0.24	25.95	34.19	0.16	40	15	45	sandy loamy
Balcarce 2	Balcarce	no-tillage	-37°45'09''	-58°17'48''	5.26	4.95	0.25	36.91	25.61	0.16	42	16	42	sandy loamy
Balcarce 3	Balcarce	no-tillage	-37°45'09''	-58°17'48''	5.20	4.83	0.21	22.31	17.60	0.13	39	16	45	sandy loamy
Balcarce 4	Balcarce	conventional tillage	-37°45'09''	-58°17'48''	5.18	5.55	0.24	12.20	10.22	0.17	26	15	59	sandy loamy
Balcarce 5	Balcarce	conventional tillage	-37°45'09''	-58°17'48''	5.15	5.58	0.22	5.40	35.93	0.14	35	16	49	sandy loamy
Balcarce 6	Balcarce	conventional tillage	-37°45'09''	-58°17'48''	5.17	4.76	0.22	16.01	34.30	0.11	39	15	46	sandy loamy
